# Supplementary material for: QTL and Candidate Gene Identification for Silique Length Based on High-Dense Genetic Map in Brassica napus L
Source: Front Plant Sci. 2019 Nov 29;10:1579. doi: 10.3389/fpls.2019.01579 (PMC6895753; doi:10.3389/fpls.2019.01579)
Supplement: Supplementary file 1 [file DataSheet_1.xlsx]

## Sheet: TitleTitle
Title	QTL and candidate genes identification for silique length based on ultra-dense genetic map in Brassica napus L.
Journal Name	Theoretical and Applied Genetics
Author's Name	Hui Wang＊1, Qamar U Zaman＊1, 2, Wenhui Huang1, Desheng Mei1, Jia Liu1, Wenxiang Wang1, Bingli Ding1, Mengyu Hao1, Li Fu1, Hongtao Cheng* 1, Qiong Hu* 1
Affliations	1Oil Crops Research Institute of Chinese Academy of Agricultural Sciences/Key Laboratory for Biological Sciences and Genetic Improvement of Oil Crops, Ministry of Agriculture, No. 2 Xudong 2nd Road, Wuhan 430062, P.R. China.
	2Graduate School of Chinese Academy of Agricultural Sciences, Beijing, 100081 P.R. China
Email Address of the Corresponding Author	chenghongtao@caas.cn, huqiong01@caas.cn

## Sheet: Table S1
Table S1 Results of the resequencing of ZS11 and R11 and 280 lines from their DH population.
SampleID	Clean Reads	Clean Data(bp)	Q20(%)	Q30(%)	GC(%)	Average_depth(×)	Coverage_base(bp)	Coverage_Rate(%)	Mapped Ratio(%)	Properly Mapped(%)
ZS11	169556629	50780871254	97.13	94.02	39.34	36.33	832796579	89.5	87.4	82.47
R11	208645596	62514164446	96.98	93.78	38.81	44.76	808158279	86.85	86.04	79.71
ZRDH001	4649435	1392314740	96.25	91.16	41.88	1.18	407171908	43.76	89.85	84.74
ZRDH002	5234629	1563254768	96.12	90.93	41.05	1.31	448932375	48.25	89.82	84.52
ZRDH003	5156480	1538585286	96.34	91.36	37.76	1.25	480141191	51.6	87.27	81.72
ZRDH004	4498188	1342218390	96.22	91.13	42.21	1.11	394363717	42.38	89.03	83.32
ZRDH005	4223613	1260220290	96.16	91.03	37.4	1.03	441333585	47.43	88.25	82.96
ZRDH006	5251559	1567035362	96.1	90.91	39.84	1.29	476838248	51.24	89.03	83.72
ZRDH007	5183139	1547898170	96.26	91.2	39.67	1.28	470829502	50.6	88.74	83.24
ZRDH008	4465436	1333542328	96.31	91.26	39.53	1.12	435185967	46.77	89.36	84.21
ZRDH009	4947247	1478773276	96.08	90.83	40.16	1.23	453376119	48.72	89.6	84.53
ZRDH010	6235512	1870653600	96.08	90.91	40.9	1.55	504244081	54.19	89.4	84.2
ZRDH011	5891838	1767551400	95.73	90.21	40.73	1.47	494554709	53.15	89.42	84.08
ZRDH012	5926811	1778043300	95.94	90.61	40.8	1.48	494612433	53.16	89.65	84.43
ZRDH013	5020605	1506181500	95.69	90.12	40.81	1.25	444379774	47.76	88.9	83.62
ZRDH014	5587166	1676149800	96.03	90.83	39.87	1.39	488534645	52.5	89.21	83.98
ZRDH015	5443494	1633048200	95.99	90.75	40.92	1.34	468056595	50.3	88.66	82.92
ZRDH016	5313869	1594160700	96	90.76	40.91	1.31	460482500	49.49	88.82	83.25
ZRDH017	5219567	1565870100	95.96	90.69	40.22	1.29	461373934	49.58	88.81	83.47
ZRDH018	5295269	1588580700	96.17	91.08	39.64	1.3	466338069	50.12	88.79	83.52
ZRDH019	5424615	1627384500	95.82	90.41	40.02	1.34	488019315	52.45	89.06	83.87
ZRDH020	5372330	1611699000	96	90.78	38.35	1.32	494509260	53.14	88.52	83.29
ZRDH021	5583438	1675031400	96.24	91.23	40.13	1.38	473062036	50.84	89.57	84.39
ZRDH022	5466669	1640000700	96.1	90.93	40.14	1.36	483252920	51.93	89.56	84.58
ZRDH023	5516305	1654891500	95.85	90.48	40.37	1.35	480759558	51.67	88.86	83.55
ZRDH024	5213348	1564004400	95.88	90.46	40.54	1.29	457593324	49.18	88.85	83.58
ZRDH025	4974036	1489482126	95.79	90.39	39.62	1.23	469706722	50.48	88.58	83.25
ZRDH026	5990476	1793874000	96.2	91.22	39.87	1.49	508027677	54.6	89.49	84.43
ZRDH027	6350726	1901761692	95.83	90.47	41.47	1.56	485714082	52.2	88.84	83.37
ZRDH028	5652961	1692804756	95.58	89.99	40.43	1.4	484452454	52.06	88.98	83.84
ZRDH029	5155578	1543851918	96.06	90.88	39.33	1.28	459659536	49.4	88.9	83.93
ZRDH030	4951913	1482881964	95.71	90.24	41.06	1.22	438708847	47.15	88.28	82.66
ZRDH031	5451779	1632584994	96.01	90.83	38.7	1.27	482805969	51.89	82.87	78.04
ZRDH032	6516157	1951305096	95.99	90.83	40.03	1.6	519866223	55.87	88.48	83.1
ZRDH033	5470208	1638067344	95.8	90.38	40.38	1.35	480003766	51.59	88.8	83.53
ZRDH034	5562325	1665641334	95.81	90.38	38.3	1.36	504614653	54.23	87.64	82.6
ZRDH035	6470218	1937527572	95.74	90.29	40.68	1.59	513311763	55.16	88.74	83.49
ZRDH036	6431471	1925955708	95.78	90.34	40.59	1.6	510852629	54.9	89.72	84.91
ZRDH037	5285031	1582607160	95.84	90.5	40.85	1.31	462334585	49.69	89.11	83.68
ZRDH038	5022111	1503904284	95.84	90.46	40.66	1.25	445830033	47.91	89.43	84.25
ZRDH039	6032793	1806544638	95.69	90.14	41.69	1.49	466159177	50.1	88.55	83.05
ZRDH040	5667564	1700267692	94.45	87.15	41.17	1.36	468272661	50.32	87.4	82.03
ZRDH041	7333953	2200182495	94.58	87.35	41.09	1.76	517341166	55.6	87.3	81.97
ZRDH042	5564257	1669276404	94.44	87.13	40.61	1.35	484915821	52.11	87.82	82.59
ZRDH043	5738769	1721629451	94.37	86.98	40.84	1.39	483460407	51.96	87.3	81.88
ZRDH044	6646846	1994051878	94.38	86.99	41.1	1.61	510831563	54.9	87.68	82.36
ZRDH045	5648866	1694657725	94.44	87.15	39.87	1.35	488865262	52.54	87	81.65
ZRDH046	4755766	1426729800	94.92	88.09	40.24	1.18	451475131	48.52	88.38	82.88
ZRDH047	5542073	1662621027	94.31	86.88	41.92	1.34	457616669	49.18	87.68	82.12
ZRDH048	4894245	1468273500	94.3	86.9	41.86	1.2	423829019	45.55	86.57	80.92
ZRDH049	5316766	1595029800	94.86	87.98	41.48	1.31	445833077	47.91	87.9	82.29
ZRDH050	5057712	1517313600	94.95	88.19	40.46	1.25	456082120	49.01	87.7	82.22
ZRDH051	5603691	1681106339	94.85	87.93	40.71	1.36	475397582	51.09	87.74	82.41
ZRDH052	6190019	1857005313	94.53	87.23	41.93	1.5	480860477	51.68	88.01	82.62
ZRDH053	5266540	1579961942	94.88	88.12	39.09	1.26	472182529	50.74	87.15	81.96
ZRDH054	5790691	1737206087	94.54	87.45	38.44	1.38	515136268	55.36	86.68	81.3
ZRDH055	4434114	1330234200	95.12	88.54	38.87	1.1	449542611	48.31	88.39	83.29
ZRDH056	4676842	1403052600	94.95	88.21	39.24	1.15	454672826	48.86	87.34	81.92
ZRDH057	5717670	1715301000	94.53	87.38	40.6	1.4	479372728	51.52	87.94	82.34
ZRDH058	5850866	1755259800	94.88	88.06	41.05	1.44	489814123	52.64	88.02	82.71
ZRDH059	6395311	1900139742	94.92	88.38	41.33	1.57	488865735	52.54	87.73	82.24
ZRDH060	5905100	1771530000	94.74	87.75	40.69	1.45	496779703	53.39	87.93	82.58
ZRDH061	5940244	1782073200	94.24	86.9	41.12	1.45	483778285	51.99	87.31	81.65
ZRDH062	5263147	1578944100	94.63	87.6	40.8	1.3	470873871	50.6	88.42	82.99
ZRDH063	4848564	1454569200	94.95	88.21	40.5	1.19	448367187	48.19	87.95	82.5
ZRDH064	5530547	1659164100	94.85	88.03	41.26	1.36	455903150	49	87.75	82.43
ZRDH065	5905296	1771588800	94.9	88.11	40	1.44	493938488	53.08	87.28	82.04
ZRDH066	6135983	1840794900	95.13	88.53	40.23	1.5	508719494	54.67	88.2	83.24
ZRDH067	5703889	1711166700	94.94	88.14	39.86	1.41	498064295	53.53	88.57	83.52
ZRDH068	6280820	1884246000	95.06	88.41	39.6	1.54	511352619	54.95	87.99	82.93
ZRDH069	5713592	1714077600	95.18	88.61	40.06	1.39	484264168	52.04	87.75	82.71
ZRDH070	6087993	1826397900	95.24	88.7	39.72	1.5	520858519	55.98	88.43	83.63
ZRDH071	6140883	1842264900	94.87	88.04	41.06	1.5	495748596	53.28	88.13	82.77
ZRDH072	6738431	2021529300	95.02	88.23	38.81	1.61	542790259	58.33	85.21	80.19
ZRDH073	5703352	1711005600	96	90.85	41.85	1.39	439305003	47.21	88.99	83.85
ZRDH074	6532347	1959704100	96	90.8	41.84	1.57	469701212	50.48	88.64	83.39
ZRDH075	5542413	1662723900	96.2	91.22	42.07	1.34	432427013	46.47	88.1	82.69
ZRDH076	6593423	1978026900	95.96	90.76	41.89	1.6	474635362	51.01	88.24	82.88
ZRDH077	6291475	1887442500	95.86	90.51	41.98	1.51	462723963	49.73	88.1	82.98
ZRDH078	5910369	1773110700	95.98	90.78	41.66	1.43	454723861	48.87	88.31	82.72
ZRDH079	4759977	1427993100	95.58	89.76	42.25	1.2	401320108	43.13	89.16	84.38
ZRDH080	5852611	1755783300	95.99	90.78	41.4	1.41	461892998	49.64	88.31	82.93
ZRDH081	5048191	1514457300	95.54	89.91	41.81	1.25	418541875	44.98	89.05	83.84
ZRDH082	4901034	1470310200	95.33	89.48	41.18	1.22	431360266	46.36	88.7	83.31
ZRDH083	4996600	1498980000	95.42	89.64	41.4	1.24	430728796	46.29	88.79	83.74
ZRDH084	4899354	1469806200	95.55	89.93	43.16	1.21	378237767	40.65	88.62	83.39
ZRDH085	5369845	1610953500	95.27	89.34	38.1	1.31	481877875	51.79	87.53	82.41
ZRDH086	5500719	1650215700	95.4	89.63	41.31	1.35	451482954	48.52	88.15	82.76
ZRDH087	5008766	1502629800	95.7	90.22	39.05	1.23	466510338	50.14	88.36	83.15
ZRDH088	5278562	1583568600	95.72	90.28	41.08	1.31	451832885	48.56	89.03	83.91
ZRDH089	5331896	1599568800	96	90.83	41.06	1.28	442097822	47.51	85.91	81.02
ZRDH090	5296926	1589077800	95.92	90.65	41.34	1.31	449991981	48.36	88.9	83.54
ZRDH091	5250544	1575163200	95.79	90.38	41.69	1.3	430291546	46.24	89.13	84.08
ZRDH092	5404468	1621340400	95.78	90.33	41.85	1.35	438344686	47.11	89.29	84.32
ZRDH093	6134379	1840313700	95.84	90.44	40.85	1.53	485178626	52.14	89.19	84.05
ZRDH094	5233139	1569941700	96.21	91.25	41.63	1.31	442025924	47.5	89.26	83.98
ZRDH095	5740356	1722106800	96.01	90.79	41.24	1.42	462118181	49.66	88.69	83.33
ZRDH096	6133225	1839967500	96.59	92.12	41.14	1.54	475788252	51.13	89.2	83.84
ZRDH097	5670580	1701174000	95.89	90.38	42.01	1.41	446006644	47.93	88.95	83.65
ZRDH098	5066672	1520001600	95.81	90.2	42.34	1.26	410158014	44.08	88.99	83.53
ZRDH099	5693482	1708044600	96.08	90.77	42.56	1.4	435546895	46.81	88.96	83.61
ZRDH100	5705058	1711517400	95.5	89.73	42.44	1.41	447811032	48.13	88.26	82.97
ZRDH101	5851829	1755548700	95.84	90.27	41.62	1.45	463429377	49.8	89.3	84
ZRDH102	5021693	1506507900	95.73	90.04	42.37	1.24	411980246	44.27	88.73	83.2
ZRDH103	5023389	1507016700	95.63	89.89	42.09	1.24	419144482	45.04	89.26	83.8
ZRDH104	5527819	1658345700	95.74	90.09	42.09	1.35	436174643	46.87	88.33	82.82
ZRDH105	4961565	1488469500	95.96	90.52	41.7	1.22	426063091	45.79	88.27	82.78
ZRDH106	5197810	1559343000	95.86	90.66	41.87	1.22	416838399	44.8	85.49	80.23
ZRDH107	6046779	1814033700	95.85	90.27	42.23	1.49	449195127	48.27	88.95	83.71
ZRDH108	5402094	1620628200	95.74	90.06	43.1	1.35	425771207	45.76	89.58	84.46
ZRDH109	4985098	1495529400	95.93	90.43	40.87	1.23	440598172	47.35	89.36	84.61
ZRDH110	5602329	1680698700	96.75	92.41	41.98	1.41	457077167	49.12	89.49	84.21
ZRDH111	5770376	1731112800	96.69	92.28	42.59	1.44	444801384	47.8	88.63	83.37
ZRDH112	5578490	1673547000	96.71	92.34	41.71	1.4	458678769	49.29	89.28	84.04
ZRDH113	4456418	1336925400	96.71	92.36	41.36	1.12	410433311	44.11	88.78	83.35
ZRDH114	5171722	1551516600	96.59	92.12	42.9	1.29	411951100	44.27	88.93	83.3
ZRDH115	5068076	1520422800	96.76	92.42	42.31	1.24	421687274	45.32	86.32	81.04
ZRDH116	5487059	1646117700	96.69	92.31	42.04	1.38	442440868	47.55	89.58	84.25
ZRDH117	5369619	1610885700	96.35	91.63	42.85	1.37	426270873	45.81	89.8	84.69
ZRDH118	5195270	1558581000	96.63	92.2	43.37	1.33	407580487	43.8	90.3	85.21
ZRDH119	5884868	1765460400	96.75	92.42	42.22	1.5	458969578	49.32	90.15	85.01
ZRDH120	5194436	1558330800	96.82	92.58	42.16	1.32	423723418	45.54	89.61	84.5
ZRDH121	5810194	1743058200	96.77	92.46	42.36	1.46	437522316	47.02	89.7	84.49
ZRDH122	5674177	1702253100	96.82	92.6	41.31	1.43	462135338	49.66	89.82	84.59
ZRDH123	5206611	1561983300	96.72	92.38	40.99	1.31	450392760	48.4	89.73	84.68
ZRDH124	5779653	1733895900	96.76	92.4	41.96	1.41	444601332	47.78	89.42	84.37
ZRDH125	5168700	1550610000	96.53	91.93	41.86	1.27	436194968	46.88	89.33	84.12
ZRDH126	5942457	1782737100	96.43	91.72	40.91	1.44	476428660	51.2	89.3	84.18
ZRDH127	6240656	1872196800	96.67	92.22	41.13	1.52	479461951	51.53	88.96	83.69
ZRDH128	5584802	1675440600	96.35	91.56	41.81	1.37	447365934	48.08	89.26	83.97
ZRDH129	6010319	1803095700	96.48	91.85	41.05	1.46	479791723	51.56	88.73	83.48
ZRDH130	5585496	1675648800	96.23	91.37	41.24	1.36	459449391	49.38	89.25	84.18
ZRDH131	5343279	1602983700	96.6	92.05	41.03	1.3	450157463	48.38	88.71	83.42
ZRDH132	6405327	1921598100	96.65	92.18	40.8	1.55	492785080	52.96	88.65	83.41
ZRDH133	6189170	1856751000	96.7	92.26	41.92	1.52	468860992	50.39	90.08	85.34
ZRDH134	5918705	1775611500	95.01	88.19	41.01	1.46	490696592	52.73	88.06	83.05
ZRDH135	6694215	2008264500	95.5	89.21	41.26	1.65	503653918	54.13	87.86	82.56
ZRDH136	7061915	2118574500	95.17	88.5	40.91	1.73	533562059	57.34	88.16	83.01
ZRDH137	5750998	1725299400	94.9	88.06	39.44	1.4	494127950	53.1	87.17	81.87
ZRDH138	5571138	1671341400	94.37	87.11	39.13	1.36	502558887	54.01	86.48	80.36
ZRDH139	5523240	1656972000	93.68	85.85	40.09	1.35	483569841	51.97	87.19	80.68
ZRDH140	5848261	1754478300	94.2	86.91	38.78	1.42	515189065	55.37	86.66	80.6
ZRDH141	6310012	1893003600	94.28	87.04	39.2	1.55	537052015	57.72	87.27	80.81
ZRDH142	5515966	1654789800	94.95	88.82	39.49	1.38	504077740	54.17	88.34	81.96
ZRDH143	6579785	1973935500	96.37	91.64	41.57	1.6	486102348	52.24	89.15	83.97
ZRDH144	6915864	2074759200	96.65	92.22	40.37	1.57	495426056	53.24	83.55	78.34
ZRDH145	6160822	1848246600	96.47	91.82	41.42	1.49	458827668	49.31	88.53	83.09
ZRDH146	6485717	1945715100	96.48	91.87	41.74	1.55	475199497	51.07	87.87	82.49
ZRDH147	5607852	1682355600	96.64	92.22	40.71	1.35	459532620	49.39	88.56	83.01
ZRDH148	5214617	1564385100	95.18	89.88	42.31	1.18	408086631	43.86	82.64	77.63
ZRDH149	5517134	1655140200	95.46	89.6	42.33	1.35	437600113	47.03	87.7	82.58
ZRDH150	4815490	1444647000	95.41	90.08	41.24	1.13	408730775	43.93	86.26	80.88
ZRDH151	4682737	1404821100	95.62	90.32	41.82	1.12	409275356	43.98	87.64	82.39
ZRDH152	4854742	1456422600	96.1	91.23	41.82	1.17	401163101	43.11	88.28	82.86
ZRDH153	5541065	1662319500	95.92	90.9	39.73	1.27	448117122	48.16	84.92	79.19
ZRDH154	4736740	1421022000	95.73	90.45	41.97	1.12	400225456	43.01	87.79	82.58
ZRDH155	4764551	1429365300	96.05	90.82	42.66	1.25	413394166	44.43	89.74	84.48
ZRDH156	5419543	1625862900	95.68	90.5	42.45	1.28	412862279	44.37	87.22	81.94
ZRDH157	5609865	1682959500	95.51	89.71	42.45	1.39	446020735	47.93	88.11	82.8
ZRDH158	6150382	1845114600	95.57	89.95	38.19	1.48	515827988	55.44	87.33	82.4
ZRDH159	4764103	1415467326	95.23	88.95	42.21	1.18	408881600	43.94	88.49	83.23
ZRDH160	6881847	2064554100	95.74	90.28	36.96	1.64	565239068	60.75	86.6	81.51
ZRDH161	5427406	1612564530	95.3	89.15	41.65	1.33	446626027	48	88.08	82.81
ZRDH162	5247679	1574303700	95.64	90.5	41.42	1.23	425417023	45.72	86.82	81.65
ZRDH163	4668842	1400652600	95.98	90.93	41.17	1.11	396879812	42.65	87.38	82.07
ZRDH164	5122265	1536679500	95.83	90.69	41.46	1.21	416448493	44.75	87.59	82.1
ZRDH165	4755416	1426624800	95.57	90.27	40.31	1.13	437868132	47.06	87.4	82.31
ZRDH166	5166142	1549842600	96	90.94	41.5	1.22	424593639	45.63	87.3	81.86
ZRDH167	5102467	1515962520	95.36	89.2	43.33	1.26	407882173	43.83	88.4	83.37
ZRDH168	4391524	1317457200	95.92	90.59	43.51	1.14	374989206	40.3	90.41	85.3
ZRDH169	3502119	1050635700	96.02	90.75	42.85	0.92	347666470	37.36	90.24	85.05
ZRDH170	4461096	1338328800	96.03	90.79	42.64	1.14	383730154	41.24	89.76	84.46
ZRDH171	7285823	2185746900	95.41	89.59	38.14	1.75	573711357	61.66	86.9	81.87
ZRDH172	4896785	1454878800	95.29	89.08	43.96	1.22	385629993	41.44	88.79	83.71
ZRDH173	6558852	1967655600	95.52	89.87	38.13	1.57	542801107	58.33	86.83	81.69
ZRDH174	4442224	1319790798	95.03	88.58	43.52	1.11	373238921	40.11	88.83	83.79
ZRDH175	5003764	1501129200	95.62	90.04	38.23	1.21	481414688	51.74	87.4	82.24
ZRDH176	5036429	1510928700	95.73	90.64	41.76	1.18	406348485	43.67	87.04	81.62
ZRDH177	4831353	1449405900	96.06	91.12	41.61	1.15	399227033	42.9	87.52	82.15
ZRDH178	5603230	1680969000	95.83	90.72	43.31	1.33	401511974	43.15	87.88	82.72
ZRDH179	8091188	2427356400	95.66	89.52	40.88	1.98	547340970	58.82	88.43	83.2
ZRDH180	7401289	2220386700	95.47	89.18	40.9	1.79	520758121	55.96	87.97	82.58
ZRDH181	7118948	2135684400	95.34	88.83	41.05	1.74	514818242	55.33	88.16	82.88
ZRDH182	6448621	1934586300	95.6	89.36	40.02	1.57	507871346	54.58	87.5	82.41
ZRDH183	6310926	1893277800	96.21	90.63	40.71	1.55	491839438	52.86	88.11	82.9
ZRDH184	7233047	2169914100	95.77	89.71	40.24	1.75	536270338	57.63	87.59	82.18
ZRDH185	7453761	2236128300	95.46	89.07	40.71	1.82	533282157	57.31	88.01	82.87
ZRDH186	7494253	2248275900	95.74	89.67	40.69	1.85	548586256	58.96	88.45	83.36
ZRDH187	7498876	2249662800	95.55	89.24	40.77	1.81	531928242	57.17	87.12	81.53
ZRDH188	7392461	2217738300	95.9	89.97	40.51	1.81	530489217	57.01	88.26	83.13
ZRDH189	6383999	1915199700	95.88	90	39.72	1.54	505120217	54.28	87.33	82.03
ZRDH190	6101362	1830408600	95.73	89.62	38.11	1.47	521562180	56.05	86.23	80.93
ZRDH191	5828680	1748604000	95.59	89.34	39.54	1.43	493208495	53	87.91	82.58
ZRDH192	7125905	2137771500	95.54	89.26	40.47	1.75	525316491	56.45	88.82	83.67
ZRDH193	7144313	2143293900	95.13	88.44	40.56	1.75	527022475	56.64	88.15	82.93
ZRDH194	6726014	2017804200	95.76	89.67	40.83	1.66	501792233	53.93	88.76	83.56
ZRDH195	6094355	1828306500	96.07	90.92	40.83	1.51	488940513	52.55	88.14	82.67
ZRDH196	5717510	1715253000	96.01	90.78	40.84	1.41	461208803	49.57	87.79	82.48
ZRDH197	6040609	1812182700	96.2	91.19	40.12	1.46	485433906	52.17	86.1	81.13
ZRDH198	4725450	1417635000	96.99	92.65	38.96	1.19	452696234	48.65	88.78	83.37
ZRDH199	5115588	1534676400	96.9	92.47	41.4	1.26	427362541	45.93	86.41	80.89
ZRDH200	4971954	1491586200	96.9	92.47	40.79	1.26	429785831	46.19	88.88	83.52
ZRDH201	4949082	1484724600	96.9	92.49	40	1.26	450145938	48.38	89.56	84.57
ZRDH202	5123331	1536999300	96.83	92.29	40.56	1.31	434112654	46.65	89.68	84.72
ZRDH203	4784902	1435470600	95	88.86	38.73	1.18	454075167	48.8	86.61	80.87
ZRDH204	7417614	2225284200	96.08	90.81	40.61	1.86	544002640	58.46	88.75	83.57
ZRDH205	6918348	2075504400	95.58	89.83	40.56	1.74	515965155	55.45	88.49	83.22
ZRDH206	6695615	2008684500	96.02	90.67	41.3	1.7	499444911	53.67	89.13	84.17
ZRDH207	6362991	1908897300	96.11	90.87	40.76	1.62	487351182	52.37	89.64	84.83
ZRDH208	6804173	2041251900	96.21	91.13	40.52	1.71	525841193	56.51	88.62	83.48
ZRDH209	6716874	2015062200	96.12	90.87	40.89	1.68	499233306	53.65	88.57	83.37
ZRDH210	8413711	2524113300	96.05	90.82	40.83	2.1	557437252	59.91	88.55	83.33
ZRDH211	7175111	2152533300	96.23	91.17	38.75	1.76	541499749	58.19	87.25	82.18
ZRDH212	7458558	2237567400	96.28	91.24	40.51	1.85	529970615	56.95	88.36	83.17
ZRDH213	6768776	2030632800	96.05	90.8	39.94	1.71	528124746	56.76	89.05	83.96
ZRDH214	7439321	2231796300	95.86	90.45	39.87	1.84	542484196	58.3	88.27	83.01
ZRDH215	6773772	2032131600	96.08	90.87	40.67	1.71	510983863	54.91	89.62	84.72
ZRDH216	7222028	2166608400	95.76	90.2	39.97	1.81	537060620	57.72	88.88	83.9
ZRDH217	7535972	2260791600	95.86	90.42	40.5	1.89	549807509	59.09	89.38	84.38
ZRDH218	7552280	2265684000	95.67	90.06	40.7	1.89	549505750	59.05	88.64	83.46
ZRDH219	6710211	2013063300	96.12	91	40.51	1.69	516117081	55.47	89.01	84.23
ZRDH220	7634157	2290247100	96.21	91.19	40.77	1.89	528091859	56.75	88.21	83.14
ZRDH221	7029281	2108784300	96.12	91.03	41.13	1.74	507948957	54.59	87.78	82.8
ZRDH222	6754085	2026225500	95.84	90.47	40.92	1.67	496024754	53.31	87.32	82.1
ZRDH223	7745216	2323564800	96.01	90.82	39.88	1.91	549048406	59.01	88.16	83.27
ZRDH224	6629530	1988859000	95.84	90.49	40.14	1.64	512087195	55.03	87.93	82.76
ZRDH225	7151780	2145534000	95.81	90.46	40.13	1.77	530080058	56.97	88.3	83.21
ZRDH226	7809501	2342850300	96.15	91.11	40.18	1.94	558957031	60.07	88.65	83.81
ZRDH227	6879206	2063761800	96.02	90.84	40.48	1.71	509261057	54.73	88.42	83.43
ZRDH228	7132705	2139811500	95.86	90.5	40.39	1.77	531260482	57.09	88.53	83.67
ZRDH229	8027542	2408262600	95.92	90.58	40	1.99	560325006	60.22	88.02	82.96
ZRDH230	7177642	2153292600	96.09	90.93	39.84	1.76	535744533	57.58	86.86	81.78
ZRDH231	7041725	2112517500	96.58	91.97	39.92	1.78	539401842	57.97	89.27	84.57
ZRDH232	7075027	2122508100	96.31	91.36	40.8	1.77	523924531	56.31	89.25	84.51
ZRDH233	7175792	2152737600	96.2	91.17	39.12	1.78	533443035	57.33	88.05	83.19
ZRDH234	6045029	1813508700	96.15	90.87	40.29	1.53	500713382	53.81	89.1	84.16
ZRDH235	5988108	1796432400	95.91	90.36	40.63	1.5	489477654	52.6	88.81	83.7
ZRDH236	6242218	1872665400	96.31	91.24	39.53	1.55	498193087	53.54	87.97	82.84
ZRDH237	6478370	1943511000	96.23	91.09	40.01	1.62	514861714	55.33	88.81	83.81
ZRDH238	5922990	1776897000	96.03	90.62	39.54	1.47	501286584	53.87	87.95	82.65
ZRDH239	6353026	1905907800	95.92	90.37	40.52	1.6	504003375	54.16	88.64	83.54
ZRDH240	6777484	2033245200	96.04	90.68	39.4	1.69	539229790	57.95	88.79	83.7
ZRDH241	6865585	2059675500	96.03	90.62	40.46	1.71	534796919	57.47	88.62	83.41
ZRDH242	6293569	1888070700	96.23	91.02	39.67	1.57	511889248	55.01	88.49	83.47
ZRDH243	6675902	2002770600	96.21	90.97	40.24	1.66	515788868	55.43	88.3	83.14
ZRDH244	6003461	1801038300	96.04	90.59	40.41	1.5	477490018	51.31	88.15	82.95
ZRDH245	6512423	1953726900	96.15	90.85	40.74	1.61	500469402	53.78	88.06	82.85
ZRDH246	5597134	1679140200	95.7	89.9	40.97	1.41	472699753	50.8	88.92	82.88
ZRDH247	6459256	1937776800	96.01	90.54	40.68	1.62	512460982	55.07	88.98	83.88
ZRDH248	5709810	1712943000	96.13	90.79	40.01	1.43	492694116	52.95	88.52	83.55
ZRDH249	6934593	2080377900	95.82	90.17	41.86	1.72	496902416	53.4	88.86	83.71
ZRDH250	7137592	2141277600	95.81	90.15	40.2	1.77	534193423	57.41	89.26	84.22
ZRDH251	6398849	1919654700	95.94	90.37	40.49	1.59	505742649	54.35	88.19	83.01
ZRDH252	7720337	2316101100	96.03	90.62	39.99	1.9	558184303	59.99	88.4	83.27
ZRDH253	6218564	1865569200	95.65	89.85	39.77	1.54	504037548	54.17	88	82.66
ZRDH254	6669526	2000857800	96.12	90.78	39.7	1.65	513276470	55.16	88.11	83.15
ZRDH255	6749840	2024952000	96.07	90.7	40.04	1.67	518121676	55.68	88.03	82.86
ZRDH256	7379614	2213884200	96.25	91.08	40.37	1.83	536895421	57.7	88.31	83.29
ZRDH257	6913116	2073934800	96.06	90.6	40.86	1.73	497826360	53.5	89.36	84.48
ZRDH258	7165875	2149762500	96.32	91.23	40.11	1.76	522567832	56.16	88.31	83.23
ZRDH259	6718176	2015452800	95.79	90.15	40.89	1.66	509862420	54.79	88.62	83.27
ZRDH260	6723892	2017167600	95.97	90.5	40.63	1.66	501967770	53.95	88.27	83
ZRDH261	6081317	1824395100	95.08	88.35	40.28	1.5	506980200	54.48	88.54	83.49
ZRDH262	6280807	1884242100	94.9	88	40.02	1.53	492537925	52.93	88.4	83.37
ZRDH263	6445625	1933687500	95.2	88.63	40.32	1.58	513560263	55.19	88.75	83.79
ZRDH264	7470211	2241063300	94.9	88.01	40.64	1.83	539521224	57.98	88.39	83.29
ZRDH265	7407464	2222239200	95.82	90.22	40.15	1.83	534244678	57.41	88.66	83.46
ZRDH266	6889503	2066850900	94.91	88.08	40.53	1.67	514507654	55.29	87.85	82.62
ZRDH267	5967715	1790314500	95.17	88.6	39.29	1.45	495480756	53.25	87.44	82.12
ZRDH268	6540994	1962298200	95.42	89.05	40.24	1.59	497034839	53.42	88.13	83.16
ZRDH269	6115356	1834606800	95.49	89.18	40.13	1.48	472891616	50.82	87.36	82.62
ZRDH270	5612098	1683629400	95.83	90.26	40.11	1.39	466579203	50.14	88.2	83.18
ZRDH271	6074545	1822363500	95.18	88.53	41.26	1.43	465450212	50.02	85.11	80.14
ZRDH272	5520139	1656041700	94.93	88.09	40.39	1.34	463937896	49.86	87.96	82.83
ZRDH273	5229556	1568866800	95	88.29	39.79	1.27	469164260	50.42	87.37	82.12
ZRDH274	5682652	1704795600	95.96	90.55	40.25	1.4	482118198	51.81	88.93	83.84
ZRDH275	6037475	1804756202	96.14	90.97	39.8	1.5	504811994	54.25	88.9	83.68
ZRDH276	5151731	1538528004	96.16	91.02	40.93	1.28	452608548	48.64	89.79	84.6
ZRDH277	5000149	1494487850	96.19	91.07	41.09	1.23	434686492	46.71	88.46	82.85
ZRDH278	5486486	1637075744	96.23	91.11	41	1.37	451621252	48.53	89.79	84.63
ZRDH279	5562846	1661346066	96.14	90.96	41.1	1.37	458951685	49.32	88.9	83.61
ZRDH280	4842850	1447484726	95.82	90.34	41.33	1.2	418411101	44.97	88.88	83.27

## Sheet: Table S2
Table S2 Details regarding the variations of BnaA09g40840D between ZS11 and R11
Variation	#CHROM	POS	REF	ALT	QUAL	ZS11_base	ZS11_alt_depth	ZS11_reads_depth	R11_base	R11_alt_depth	R11_reads_depth	SNPEFF_EFFECT
SNP	chrA09	28619845	A	G	1298.42	G,G	0,30	30	A,A	55,0	55	SNPEFF_EFFECT=DOWNSTREAM;SNPEFF_TRANSCRIPT_ID=BnaA09g40840D
SNP	chrA09	28619855	G	A	1312.42	A,A	0,30	30	G,G	57,0	57	SNPEFF_EFFECT=DOWNSTREAM;SNPEFF_TRANSCRIPT_ID=BnaA09g40840D
SNP	chrA09	28619887	T	C	1372.42	C,C	0,33	33	T,T	55,0	55	SNPEFF_EFFECT=DOWNSTREAM;SNPEFF_TRANSCRIPT_ID=BnaA09g40840D
SNP	chrA09	28619909	C	A	1403.42	A,A	0,33	33	C,C	50,0	50	SNPEFF_EFFECT=DOWNSTREAM;SNPEFF_TRANSCRIPT_ID=BnaA09g40840D
SNP	chrA09	28619939	T	C	1383.42	C,C	0,33	33	T,T	51,1	52	SNPEFF_EFFECT=DOWNSTREAM;SNPEFF_TRANSCRIPT_ID=BnaA09g40840D
SNP	chrA09	28620031	G	A	1475.42	A,A	0,33	33	G,G	57,0	57	SNPEFF_EFFECT=DOWNSTREAM;SNPEFF_TRANSCRIPT_ID=BnaA09g40840D
SNP	chrA09	28620041	A	T	1520.42	T,T	0,34	34	A,A	60,0	60	SNPEFF_EFFECT=DOWNSTREAM;SNPEFF_TRANSCRIPT_ID=BnaA09g40840D
SNP	chrA09	28620233	C	T	855.44	T,T	1,23	24	C,C	45,0	45	SNPEFF_EFFECT=DOWNSTREAM;SNPEFF_TRANSCRIPT_ID=BnaA09g40840D
SNP	chrA09	28620367	C	A	1768.42	A,A	0,42	42	C,C	54,0	54	SNPEFF_EFFECT=DOWNSTREAM;SNPEFF_TRANSCRIPT_ID=BnaA09g40840D
SNP	chrA09	28620485	A	T	1215.19	A,T	6,31	37	A,A	49,0	49	SNPEFF_EFFECT=DOWNSTREAM;SNPEFF_TRANSCRIPT_ID=BnaA09g40840D
SNP	chrA09	28620605	G	A	678.19	G,A	12,20	32	G,G	69,0	69	SNPEFF_EFFECT=DOWNSTREAM;SNPEFF_TRANSCRIPT_ID=BnaA09g40840D
SNP	chrA09	28620614	A	G	1688.19	G,G	1,32	33	A,G	55,12	67	SNPEFF_EFFECT=DOWNSTREAM;SNPEFF_TRANSCRIPT_ID=BnaA09g40840D
SNP	chrA09	28620697	T	G	1574.42	G,G	0,37	37	T,T	48,1	49	SNPEFF_EFFECT=DOWNSTREAM;SNPEFF_TRANSCRIPT_ID=BnaA09g40840D
SNP	chrA09	28620798	G	T	294.44	G,T	40,6	46	G,T	52,9	61	SNPEFF_EFFECT=DOWNSTREAM;SNPEFF_TRANSCRIPT_ID=BnaA09g40840D
SNP	chrA09	28620848	C	T	891.44	C,T	34,10	44	C,T	48,18	66	SNPEFF_EFFECT=DOWNSTREAM;SNPEFF_TRANSCRIPT_ID=BnaA09g40840D
SNP	chrA09	28620871	C	T	1041.44	C,T	37,11	48	C,T	47,22	69	SNPEFF_EFFECT=DOWNSTREAM;SNPEFF_TRANSCRIPT_ID=BnaA09g40840D
SNP	chrA09	28621057	C	T	4403.2	T,T	0,48	48	T,T	0,61	61	SNPEFF_EFFECT=DOWNSTREAM;SNPEFF_TRANSCRIPT_ID=BnaA09g40840D
SNP	chrA09	28621198	G	T	216.44	G,T	39,5	44	G,T	47,7	54	SNPEFF_EFFECT=DOWNSTREAM;SNPEFF_TRANSCRIPT_ID=BnaA09g40840D
SNP	chrA09	28621208	G	A	225.44	G,A	38,5	43	G,A	45,7	52	SNPEFF_EFFECT=DOWNSTREAM;SNPEFF_TRANSCRIPT_ID=BnaA09g40840D
SNP	chrA09	28621217	G	C	1378.19	G,C	5,35	40	G,G	48,1	49	SNPEFF_EFFECT=DOWNSTREAM;SNPEFF_TRANSCRIPT_ID=BnaA09g40840D
SNP	chrA09	28621356	C	T	1933.42	T,T	0,43	43	C,C	39,0	39	SNPEFF_EFFECT=DOWNSTREAM;SNPEFF_TRANSCRIPT_ID=BnaA09g40840D
SNP	chrA09	28621368	A	G	1945.42	G,G	0,43	43	A,A	44,0	44	SNPEFF_EFFECT=DOWNSTREAM;SNPEFF_TRANSCRIPT_ID=BnaA09g40840D
SNP	chrA09	28621393	T	A	1852.42	A,A	0,41	41	T,T	44,0	44	SNPEFF_EFFECT=DOWNSTREAM;SNPEFF_TRANSCRIPT_ID=BnaA09g40840D
SNP	chrA09	28621414	T	A	1900.42	A,A	0,42	42	T,T	40,0	40	SNPEFF_EFFECT=DOWNSTREAM;SNPEFF_TRANSCRIPT_ID=BnaA09g40840D
SNP	chrA09	28621667	C	T	1740.42	T,T	0,40	40	C,C	38,0	38	SNPEFF_EFFECT=DOWNSTREAM;SNPEFF_TRANSCRIPT_ID=BnaA09g40840D
SNP	chrA09	28621846	G	A	1828.42	A,A	0,43	43	G,G	50,0	50	SNPEFF_EFFECT=DOWNSTREAM;SNPEFF_TRANSCRIPT_ID=BnaA09g40840D
SNP	chrA09	28622563	T	C	1362.42	C,C	1,33	34	T,T	38,0	38	SNPEFF_EFFECT=SYNONYMOUS_CODING;SNPEFF_TRANSCRIPT_ID=BnaA09g40840D;SYNONYMOUS
SNP	chrA09	28622574	G	A	1391.42	A,A	1,35	36	G,G	36,0	36	SNPEFF_EFFECT=SYNONYMOUS_CODING;SNPEFF_TRANSCRIPT_ID=BnaA09g40840D;SYNONYMOUS
SNP	chrA09	28622643	A	G	1232.81	G,G	2,31	33	A,A	35,0	35	SNPEFF_EFFECT=SYNONYMOUS_CODING;SNPEFF_TRANSCRIPT_ID=BnaA09g40840D;SYNONYMOUS
SNP	chrA09	28622692	C	T	1264.42	T,T	1,30	31	C,C	44,0	44	SNPEFF_EFFECT=SYNONYMOUS_CODING;SNPEFF_TRANSCRIPT_ID=BnaA09g40840D;SYNONYMOUS
SNP	chrA09	28622701	C	T	1135.42	T,T	1,27	28	C,C	41,0	41	SNPEFF_EFFECT=SYNONYMOUS_CODING;SNPEFF_TRANSCRIPT_ID=BnaA09g40840D;SYNONYMOUS
SNP	chrA09	28622803	T	C	1315.42	C,C	0,29	29	T,T	58,0	58	SNPEFF_EFFECT=SYNONYMOUS_CODING;SNPEFF_TRANSCRIPT_ID=BnaA09g40840D;SYNONYMOUS
SNP	chrA09	28622812	A	G	1315.42	G,G	0,30	30	A,A	57,0	57	SNPEFF_EFFECT=SYNONYMOUS_CODING;SNPEFF_TRANSCRIPT_ID=BnaA09g40840D;SYNONYMOUS
SNP	chrA09	28622839	G	A	1160.42	A,A	0,28	28	G,G	44,0	44	SNPEFF_EFFECT=SYNONYMOUS_CODING;SNPEFF_TRANSCRIPT_ID=BnaA09g40840D;SYNONYMOUS
SNP	chrA09	28622967	A	T	1351.34	T,T	1,33	34	A,A	29,0	29	SNPEFF_EFFECT=NON_SYNONYMOUS_CODING;SNPEFF_TRANSCRIPT_ID=BnaA09g40840D;NON_SYNONYMOUS
SNP	chrA09	28622974	T	A	1315.1	A,A	1,32	33	T,T	30,0	30	SNPEFF_EFFECT=SYNONYMOUS_CODING;SNPEFF_TRANSCRIPT_ID=BnaA09g40840D;SYNONYMOUS
SNP	chrA09	28623156	G	C	1443.42	C,C	0,34	34	G,G	43,0	43	SNPEFF_EFFECT=NON_SYNONYMOUS_CODING;SNPEFF_TRANSCRIPT_ID=BnaA09g40840D;NON_SYNONYMOUS
SNP	chrA09	28623189	G	A	1549.42	A,A	0,39	39	G,G	42,1	43	SNPEFF_EFFECT=SYNONYMOUS_CODING;SNPEFF_TRANSCRIPT_ID=BnaA09g40840D;SYNONYMOUS
SNP	chrA09	28623264	T	C	1495.42	C,C	0,33	33	T,T	37,0	37	SNPEFF_EFFECT=NON_SYNONYMOUS_CODING;SNPEFF_TRANSCRIPT_ID=BnaA09g40840D;NON_SYNONYMOUS
SNP	chrA09	28623277	A	G	1458.42	G,G	1,33	34	A,A	42,0	42	SNPEFF_EFFECT=SYNONYMOUS_CODING;SNPEFF_TRANSCRIPT_ID=BnaA09g40840D;SYNONYMOUS
SNP	chrA09	28623348	T	C	1424.42	C,C	1,33	34	T,T	55,0	55	SNPEFF_EFFECT=NON_SYNONYMOUS_CODING;SNPEFF_TRANSCRIPT_ID=BnaA09g40840D;NON_SYNONYMOUS
SNP	chrA09	28623362	T	C	1440.42	C,C	1,34	35	T,T	55,0	55	SNPEFF_EFFECT=NON_SYNONYMOUS_CODING;SNPEFF_TRANSCRIPT_ID=BnaA09g40840D;NON_SYNONYMOUS
SNP	chrA09	28623505	A	G	2156.42	A,A	37,0	37	G,G	0,51	51	SNPEFF_EFFECT=SYNONYMOUS_CODING;SNPEFF_TRANSCRIPT_ID=BnaA09g40840D;SYNONYMOUS
SNP	chrA09	28623584	C	T	1584.42	C,C	36,0	36	T,T	0,35	35	SNPEFF_EFFECT=NON_SYNONYMOUS_CODING;SNPEFF_TRANSCRIPT_ID=BnaA09g40840D;NON_SYNONYMOUS
SNP	chrA09	28623596	T	C	1432.42	T,T	32,0	32	C,C	0,35	35	SNPEFF_EFFECT=NON_SYNONYMOUS_CODING;SNPEFF_TRANSCRIPT_ID=BnaA09g40840D;NON_SYNONYMOUS
SNP	chrA09	28623607	T	A	1344.42	T,T	33,0	33	A,A	0,32	32	SNPEFF_EFFECT=SYNONYMOUS_CODING;SNPEFF_TRANSCRIPT_ID=BnaA09g40840D;SYNONYMOUS
SNP	chrA09	28623638	G	A	1287.42	G,G	30,0	30	A,A	0,32	32	SNPEFF_EFFECT=NON_SYNONYMOUS_CODING;SNPEFF_TRANSCRIPT_ID=BnaA09g40840D;NON_SYNONYMOUS
SNP	chrA09	28623669	T	C	1523.42	T,T	32,0	32	C,C	0,37	37	SNPEFF_EFFECT=NON_SYNONYMOUS_CODING;SNPEFF_TRANSCRIPT_ID=BnaA09g40840D;NON_SYNONYMOUS
SNP	chrA09	28623942	G	A	3855.2	A,A	0,42	42	A,A	0,49	49	SNPEFF_EFFECT=UPSTREAM;SNPEFF_TRANSCRIPT_ID=BnaA09g40840D
SNP	chrA09	28624531	G	T	202.44	G,T	25,6	31	G,T	42,6	48	SNPEFF_EFFECT=UPSTREAM;SNPEFF_TRANSCRIPT_ID=BnaA09g40840D
SNP	chrA09	28624577	G	A	638.44	G,A	36,13	49	G,A	43,11	54	SNPEFF_EFFECT=UPSTREAM;SNPEFF_TRANSCRIPT_ID=BnaA09g40840D
SNP	chrA09	28624975	A	G	387.44	A,G	42,9	51	A,G	44,8	52	SNPEFF_EFFECT=UPSTREAM;SNPEFF_TRANSCRIPT_ID=BnaA09g40840D
SNP	chrA09	28625133	G	C	988.19	G,C	12,27	39	G,G	57,0	57	SNPEFF_EFFECT=UPSTREAM;SNPEFF_TRANSCRIPT_ID=BnaA09g40840D
SNP	chrA09	28625216	T	G	2123.44	T,G	32,31	63	T,G	45,25	70	SNPEFF_EFFECT=UPSTREAM;SNPEFF_TRANSCRIPT_ID=BnaA09g40840D
SNP	chrA09	28625314	T	C	4725.19	C,C	0,74	74	T,C	51,38	89	SNPEFF_EFFECT=UPSTREAM;SNPEFF_TRANSCRIPT_ID=BnaA09g40840D
SNP	chrA09	28625320	C	A,T	4474.19	A,T	0,42,32	74	C,T	51,2,33	86	SNPEFF_EFFECT=UPSTREAM;SNPEFF_TRANSCRIPT_ID=BnaA09g40840D
SNP	chrA09	28625326	T	C	1679.19	T,C	32,43	75	T,T	84,2	86	SNPEFF_EFFECT=UPSTREAM;SNPEFF_TRANSCRIPT_ID=BnaA09g40840D
SNP	chrA09	28625414	T	A	740.44	T,A	30,13	43	T,A	42,11	53	SNPEFF_EFFECT=UPSTREAM;SNPEFF_TRANSCRIPT_ID=BnaA09g40840D
SNP	chrA09	28625421	T	A	634.44	T,A	30,12	42	T,A	42,9	51	SNPEFF_EFFECT=UPSTREAM;SNPEFF_TRANSCRIPT_ID=BnaA09g40840D
SNP	chrA09	28625477	T	A	1183.42	A,A	0,28	28	T,T	46,1	47	SNPEFF_EFFECT=UPSTREAM;SNPEFF_TRANSCRIPT_ID=BnaA09g40840D
SNP	chrA09	28625609	C	A	1331.19	C,A	22,35	57	C,C	91,0	91	SNPEFF_EFFECT=UPSTREAM;SNPEFF_TRANSCRIPT_ID=BnaA09g40840D
Indel	chrA09	28621322	T	TACTA	1396.38	TACTA,TACTA	0,31	31	T,T	38,0	38	SNPEFF_EFFECT=DOWNSTREAM;SNPEFF_TRANSCRIPT_ID=BnaA09g40840D
Indel	chrA09	28621347	GA	G	1834.38	G,G	0,41	41	GA,GA	40,0	40	SNPEFF_EFFECT=DOWNSTREAM;SNPEFF_TRANSCRIPT_ID=BnaA09g40840D
Indel	chrA09	28621421	T	TAA	1976.38	TAA,TAA	0,44	44	T,T	40,0	40	SNPEFF_EFFECT=DOWNSTREAM;SNPEFF_TRANSCRIPT_ID=BnaA09g40840D
Indel	chrA09	28621444	A	ACTT	1856.38	ACTT,ACTT	0,43	43	A,A	41,0	41	SNPEFF_EFFECT=DOWNSTREAM;SNPEFF_TRANSCRIPT_ID=BnaA09g40840D
Indel	chrA09	28621474	CCTTATGTCGCCTT	C	1442.38	C,C	0,33	33	CCTTATGTCGCCTT,CCTTATGTCGCCTT	49,0	49	SNPEFF_EFFECT=DOWNSTREAM;SNPEFF_TRANSCRIPT_ID=BnaA09g40840D
Indel	chrA09	28621578	C	CA	1038.38	CA,CA	0,33	33	C,C	54,0	54	SNPEFF_EFFECT=DOWNSTREAM;SNPEFF_TRANSCRIPT_ID=BnaA09g40840D
Indel	chrA09	28624684	C	CT,CTCTT	1860.15	CT,CTCTT	0,10,36	46	C,CT	46,6,0	52	SNPEFF_EFFECT=UPSTREAM;SNPEFF_TRANSCRIPT_ID=BnaA09g40840D
Indel	chrA09	28624863	T	TA	985.15	T,TA	12,36	48	T,T	51,3	54	SNPEFF_EFFECT=UPSTREAM;SNPEFF_TRANSCRIPT_ID=BnaA09g40840D
Indel	chrA09	28625228	G	GTA	2338.4	G,GTA	37,32	69	G,GTA	46,28	74	SNPEFF_EFFECT=UPSTREAM;SNPEFF_TRANSCRIPT_ID=BnaA09g40840D

## Sheet: Table S3
Table S3 Details regarding the variations of BnaA09g41180D between ZS11 and R11
Marker	#CHROM	POS	REF	ALT	QUAL	R01_base	R01_alt_depth	R01_reads_depth	R02_base	R02_alt_depth	R02_reads_depth	SNPEFF_EFFECT
SNP	chrA09	28829196	T	A	3502.19	A,A	0,35	35	T,A	55,55	110	SNPEFF_EFFECT=UPSTREAM;SNPEFF_TRANSCRIPT_ID=BnaA09g41180D
Indel	chrA09	28829434	TC	T	2831.43	T,T	1,32	33	TC,T	51,41	92	SNPEFF_EFFECT=UPSTREAM;SNPEFF_TRANSCRIPT_ID=BnaA09g41180D
SNP	chrA09	28829443	T	C	3036.26	C,C	1,34	35	T,C	50,42	92	SNPEFF_EFFECT=UPSTREAM;SNPEFF_TRANSCRIPT_ID=BnaA09g41180D
SNP	chrA09	28829526	C	A	2786.19	A,A	1,27	28	C,A	46,46	92	SNPEFF_EFFECT=UPSTREAM;SNPEFF_TRANSCRIPT_ID=BnaA09g41180D
Indel	chrA09	28829703	T	TA	2030.15	TA,TA	1,22	23	T,TA	20,43	63	SNPEFF_EFFECT=UPSTREAM;SNPEFF_TRANSCRIPT_ID=BnaA09g41180D
Indel	chrA09	28829793	GA	G	668.15	GA,GA	24,1	25	GA,G	31,27	58	SNPEFF_EFFECT=UPSTREAM;SNPEFF_TRANSCRIPT_ID=BnaA09g41180D
SNP	chrA09	28829821	C	A	1006.37	C,C	19,1	20	C,A	30,27	57	SNPEFF_EFFECT=UPSTREAM;SNPEFF_TRANSCRIPT_ID=BnaA09g41180D
Indel	chrA09	28829829	T	TAAC	959.82	T,T	17,1	18	T,TAAC	30,26	56	SNPEFF_EFFECT=UPSTREAM;SNPEFF_TRANSCRIPT_ID=BnaA09g41180D
SNP	chrA09	28832507	C	T	54.2	N	N	N	C,T	0,2	2	SNPEFF_EFFECT=UPSTREAM;SNPEFF_TRANSCRIPT_ID=BnaA09g41180D
SNP	chrA09	28832517	C	A	45.2	N	N	N	C,A	4,2	6	SNPEFF_EFFECT=UPSTREAM;SNPEFF_TRANSCRIPT_ID=BnaA09g41180D
SNP	chrA09	28832834	T	A	267.52	A,A	0,7	7	T,T	25,0	25	SNPEFF_EFFECT=UPSTREAM;SNPEFF_TRANSCRIPT_ID=BnaA09g41180D
SNP	chrA09	28832849	A	G	354.44	G,G	0,9	9	A,A	25,0	25	SNPEFF_EFFECT=UPSTREAM;SNPEFF_TRANSCRIPT_ID=BnaA09g41180D
SNP	chrA09	28832870	C	A	402.43	A,A	0,10	10	C,C	26,0	26	SNPEFF_EFFECT=UPSTREAM;SNPEFF_TRANSCRIPT_ID=BnaA09g41180D
SNP	chrA09	28832972	G	A	279.52	A,A	0,7	7	G,G	43,0	43	SNPEFF_EFFECT=UPSTREAM;SNPEFF_TRANSCRIPT_ID=BnaA09g41180D
SNP	chrA09	28832998	G	A	294.47	A,A	0,8	8	G,G	46,0	46	SNPEFF_EFFECT=UPSTREAM;SNPEFF_TRANSCRIPT_ID=BnaA09g41180D
SNP	chrA09	28833158	C	A	198.62	A,A	0,6	6	C,C	55,0	55	SNPEFF_EFFECT=UPSTREAM;SNPEFF_TRANSCRIPT_ID=BnaA09g41180D
SNP	chrA09	28833197	A	T	370.44	T,T	0,9	9	A,A	50,0	50	SNPEFF_EFFECT=UPSTREAM;SNPEFF_TRANSCRIPT_ID=BnaA09g41180D
Indel	chrA09	28833207	T	TG	361.4	TG,TG	0,9	9	T,T	50,0	50	SNPEFF_EFFECT=UPSTREAM;SNPEFF_TRANSCRIPT_ID=BnaA09g41180D
SNP	chrA09	28833221	C	T	438.42	T,T	0,11	11	C,C	48,0	48	SNPEFF_EFFECT=UPSTREAM;SNPEFF_TRANSCRIPT_ID=BnaA09g41180D
SNP	chrA09	28833302	T	G	1825.42	G,G	0,41	41	T,T	51,1	52	SNPEFF_EFFECT=UPSTREAM;SNPEFF_TRANSCRIPT_ID=BnaA09g41180D
Indel	chrA09	28833319	G	GC	1846.38	GC,GC	0,42	42	G,G	55,1	56	SNPEFF_EFFECT=UPSTREAM;SNPEFF_TRANSCRIPT_ID=BnaA09g41180D
SNP	chrA09	28833334	A	T	1938.42	T,T	0,43	43	A,A	59,1	60	SNPEFF_EFFECT=UPSTREAM;SNPEFF_TRANSCRIPT_ID=BnaA09g41180D
SNP	chrA09	28833373	C	G	1722.42	G,G	0,38	38	C,C	59,1	60	SNPEFF_EFFECT=UPSTREAM;SNPEFF_TRANSCRIPT_ID=BnaA09g41180D
SNP	chrA09	28833382	G	A	1720.42	A,A	0,38	38	G,G	59,1	60	SNPEFF_EFFECT=UPSTREAM;SNPEFF_TRANSCRIPT_ID=BnaA09g41180D
SNP	chrA09	28833388	C	G	1765.42	G,G	0,38	38	C,C	58,1	59	SNPEFF_EFFECT=UPSTREAM;SNPEFF_TRANSCRIPT_ID=BnaA09g41180D
Indel	chrA09	28833401	AAAGCTGTCAAGGACACGGCTGCGCCAGTGAGGACATTTTTCAGTTTTCCGTTACTAATATACCCC	A	1711.38	A,A	0,36	36	AAAGCTGTCAAGGACACGGCTGCGCCAGTGAGGACATTTTTCAGTTTTCCGTTACTAATATACCCC,AAAGCTGTCAAGGACACGGCTGCGCCAGTGAGGACATTTTTCAGTTTTCCGTTACTAATATACCCC	80,0	80	SNPEFF_EFFECT=UPSTREAM;SNPEFF_TRANSCRIPT_ID=BnaA09g41180D
SNP	chrA09	28833474	C	G	1586.42	G,G	0,36	36	C,C	46,0	46	SNPEFF_EFFECT=UPSTREAM;SNPEFF_TRANSCRIPT_ID=BnaA09g41180D
SNP	chrA09	28833536	C	T	718.42	T,T	0,17	17	C,C	46,0	46	SNPEFF_EFFECT=UPSTREAM;SNPEFF_TRANSCRIPT_ID=BnaA09g41180D
SNP	chrA09	28833560	C	T	550.42	T,T	0,13	13	C,C	50,0	50	SNPEFF_EFFECT=UPSTREAM;SNPEFF_TRANSCRIPT_ID=BnaA09g41180D
SNP	chrA09	28833670	A	T	434.42	T,T	0,11	11	A,A	41,0	41	SNPEFF_EFFECT=UPSTREAM;SNPEFF_TRANSCRIPT_ID=BnaA09g41180D
SNP	chrA09	28833705	G	C	587.42	C,C	0,15	15	G,G	42,1	43	SNPEFF_EFFECT=UPSTREAM;SNPEFF_TRANSCRIPT_ID=BnaA09g41180D
Indel	chrA09	28833753	AATTATG	A	541.38	A,A	0,13	13	AATTATG,AATTATG	46,1	47	SNPEFF_EFFECT=UPSTREAM;SNPEFF_TRANSCRIPT_ID=BnaA09g41180D
Indel	chrA09	28833780	A	ACC	541.38	ACC,ACC	0,13	13	A,A	42,1	43	SNPEFF_EFFECT=UPSTREAM;SNPEFF_TRANSCRIPT_ID=BnaA09g41180D
Indel	chrA09	28833799	TACCTA	T	451.38	T,T	0,11	11	TACCTA,TACCTA	45,1	46	SNPEFF_EFFECT=UPSTREAM;SNPEFF_TRANSCRIPT_ID=BnaA09g41180D
SNP	chrA09	28833817	G	A	460.42	A,A	0,10	10	G,G	41,1	42	SNPEFF_EFFECT=UPSTREAM;SNPEFF_TRANSCRIPT_ID=BnaA09g41180D
SNP	chrA09	28833825	T	C	370.44	C,C	0,9	9	T,T	40,1	41	SNPEFF_EFFECT=UPSTREAM;SNPEFF_TRANSCRIPT_ID=BnaA09g41180D
SNP	chrA09	28833842	G	A	190.81	A,A	0,5	5	G,G	41,1	42	SNPEFF_EFFECT=UPSTREAM;SNPEFF_TRANSCRIPT_ID=BnaA09g41180D
SNP	chrA09	28833857	A	G	57.85	G,G	0,2	2	A,A	40,0	40	SNPEFF_EFFECT=UPSTREAM;SNPEFF_TRANSCRIPT_ID=BnaA09g41180D
SNP	chrA09	28919782	G	T	107.19	G,T	1,4	5	G,G	25,0	25	SNPEFF_EFFECT=UPSTREAM;SNPEFF_TRANSCRIPT_ID=BnaA09g41380D
Indel	chrA09	28919862	TTG	T	181.77	T,T	0,5	5	TTG,TTG	31,0	31	SNPEFF_EFFECT=UPSTREAM;SNPEFF_TRANSCRIPT_ID=BnaA09g41380D
SNP	chrA09	28920329	A	G	1062.42	G,G	0,25	25	A,A	62,0	62	SNPEFF_EFFECT=UPSTREAM;SNPEFF_TRANSCRIPT_ID=BnaA09g41380D
SNP	chrA09	28920459	G	C	1780.42	C,C	1,43	44	G,G	42,0	42	SNPEFF_EFFECT=UPSTREAM;SNPEFF_TRANSCRIPT_ID=BnaA09g41380D
SNP	chrA09	28920787	A	G	395.44	A,G	42,7	49	A,G	52,9	61	SNPEFF_EFFECT=NON_SYNONYMOUS_CODING;SNPEFF_TRANSCRIPT_ID=BnaA09g41380D;NON_SYNONYMOUS
SNP	chrA09	28921085	T	A	1269.19	T,A	18,35	53	T,T	65,0	65	SNPEFF_EFFECT=SYNONYMOUS_CODING;SNPEFF_TRANSCRIPT_ID=BnaA09g41380D;SYNONYMOUS
SNP	chrA09	28921094	C	T	243.44	C,T	46,5	51	C,T	54,10	64	SNPEFF_EFFECT=SYNONYMOUS_CODING;SNPEFF_TRANSCRIPT_ID=BnaA09g41380D;SYNONYMOUS
SNP	chrA09	28921127	T	C	779.19	T,T	35,1	36	T,C	34,23	57	SNPEFF_EFFECT=SYNONYMOUS_CODING;SNPEFF_TRANSCRIPT_ID=BnaA09g41380D;SYNONYMOUS
SNP	chrA09	28921157	A	C	366.44	A,C	32,3	35	A,C	42,14	56	SNPEFF_EFFECT=SYNONYMOUS_CODING;SNPEFF_TRANSCRIPT_ID=BnaA09g41380D;SYNONYMOUS
SNP	chrA09	28921701	A	T	345.19	A,T	1,9	10	A,A	35,0	35	SNPEFF_EFFECT=INTRAGENIC
Indel	chrA09	28921712	TAA	T	378.15	TAA,T	1,10	11	TAA,TAA	38,0	38	SNPEFF_EFFECT=INTRAGENIC
SNP	chrA09	28921725	A	C	511.19	A,C	1,14	15	A,A	39,0	39	SNPEFF_EFFECT=INTRAGENIC
SNP	chrA09	28921770	G	T	1342.42	T,T	2,35	37	G,G	35,0	35	SNPEFF_EFFECT=INTRAGENIC

## Sheet: Table S4
Table S4 Primer used in expression level detection and gene analysis
180SLF	GGTCAAGCGATGGCAGAAAC
180SLR	GAAACAACCATTTCCATAGCC
380SLF	ACCGTGTTCCGTAACCCATT
380SLR	CCAGCAAAGCTAGCCACAAA
BnaActinF	TCTGGCATCACACTTTCTACAACGAGC
BnaActinR	CAGGGAACATGGTCGAACCACC
TE-R	CGTTTTTGAAATTCACATCTTTC
TEp-F	CGTGTCATTTACGACGAATA
TEa-F	TGCATGAACCTACCTATACG
